# Supplementary material for: Association between Allogeneic or Autologous Blood Transfusion and Survival in Patients after Radical Prostatectomy: A Systematic Review and Meta-Analysis
Source: PLoS One. 2017 Jan 30;12(1):e0171081. doi: 10.1371/journal.pone.0171081 (PMC5279775; doi:10.1371/journal.pone.0171081)
Supplement: S2 Appendix — (XLS) [file pone.0171081.s003.xls]

## Sheet: Sheet1
		S3 Characteristics of the included studies
		Author	Year	Country	Recruitment	Autologous BT		no BT		Autologous BT rate	BRFS		OS		CSS		Variables
					period	Age	n	Age	n		HR	95%CI	HR	95%CI	HR 95%CI
		Ford BS	2008	USA	1987-2005	61.1	252	59.2	242	0.412	0.73	0.40-1.33					Age,EBL,PSA,Gleason score ,clinical stage
		Boehm K	2015	Germany	1992-2011	64	548	63	993	0.275	1.05	0.88-1.25	0.86	0.64-1.15			PSA,Gleason score,pT stage,pN-status,surgical margin status,year of surgery
		Gallina A	2007	Germany	1992-2005	62.7	205	61.6	1086	0.159	0.6	0.31-1.17					PSA,ECE,SVI,LNI,Gleason score
		Chalfin HJ	2014	USA	1994-2012	57.5	5124	57.3	2061	0.688	1.02	0.87-1.19	0.82	0.62-1.08	1.03	0.61-1.75	PSA,Gleason score,pathology stage
		Oefelein MG	1995	USA	1980-1990	63.8	62	63.1	26	0.257	1.12	0.97-1.28			0.55	0.27-1.12	Gleason score,operative blood loss,operative time,combined units received,radiation therapy
		Paul R	2006	Germany	1984-2003	62.1	45	64.1	611	0.0318	1.43	0.46-4.47					Age,PSA,hormonal therapy,type of operation,tumor stage,surgical margin status
		Kim JK	2016	Korea	1993-2014	62.6	90	62.6	2227	0.034	1.35	0.95-1.91	1.04	0.59-1.84	2.72	0.72-10.31	Age, BMI, D’Amico risk classification, preoperative Hb, neoadjuvant ADT, operative type, conduction of PLND and NVB saving, operative time, EBL, preoperative PSA, pathologic T stage and GS, LN status, total number of removed LN, number of positive LN, ECE, SVI, PSM, adjuvant ADT and RT, salvage RT, follow-up duration, PBT, allogeneic PBT, and autologous PBT.
		a) Information on individual study for autologous blood transfusion.
		Author	Year	Country	Recruitment	Allogeneic BT		no BT		Allogeneic BT rate	BRFS		OS		CSS		Variables
					period	Age	n	Age	n		HR	95%CI	HR	95%CI	HR 95%CI
		Ford BS	2008	USA	1987-2005	62	117	59.2	242	0.191	1.05	0.49-2.25					Age,EBL,PSA,Gleason score ,clinical stage
		Boehm K	2015	Germany	1992-2011	64	445	63	994	0.224	0.99	0.80-1.23	1.42	0.94-2.14			PSA,Gleason score,pT stage,pN-status,surgical margin status,year of surgery
		Yeoh TY	2014	Singapore	1991-2005	65	379	65	758	0.333			1.2	0.86-1.67	1.68	0.44-6.50	Surgical margins,hormonal or radiotherapy
		Chalfin HJ	2014	USA	1994-2012	59	258	57.3	2061	0.034	1.02	0.73-1.42	1.55	0.94-2.58	1.49	0.49-4.56	PSA,Gleason score,pathology stage
		McClinton S	1990	UK	1977-1982	72	71	69.8	175	0.289			1.39	1.12-1.73			Age,preoperative haemoglobin level,operation,histological grading
		Oefelein MG	1995	USA	1980-1990	63	153	63.1	26	0.634	1.08	1.00-1.17			1.25	0.49-3.19	Gleason score,operative blood loss,operative time,combined units received,radiation therapy
		Eickhoff JH	1991	Denmark	1978-1986	73	60	73	96	0.384			1.38	0.93-2.04	1.57	0.91-2.71	Age,T stage,M stage,type of operation,histological differentiation
		Paul R	2006	Germany	1984-2003	65.4	756	64.1	611	0.535	1.16	0.77-1.75					Age,PSA,hormonal therapy,type of operation,tumor stage,surgical margin status
		Kim JK	2016	Korea	1993-2014	62.6	350	66.3	2227	0.131	1.34	1.01-1.77	2.32	1.42-3.78	4.62	1.60-13.31	Age, BMI, D’Amico risk classification, preoperative Hb, neoadjuvant ADT, operative type, conduction of PLND and NVB saving, operative time, EBL, preoperative PSA, pathologic T stage and GS, LN status, total number of removed LN, number of positive LN, ECE, SVI, PSM, adjuvant ADT and RT, salvage RT, follow-up duration, PBT, allogeneic PBT, and autologous PBT.
		b) Information on individual study for allogeneic blood transfusion.
